# Supplementary material for: AdBSK1-Mediated Hormone Signaling Regulates Flowering Transition in Actinidia deliciosa ‘Guichang’
Source: Genes (Basel). 2025 Jun 28;16(7):760. doi: 10.3390/genes16070760 (PMC12294449; doi:10.3390/genes16070760)
Supplement: Supplementary file 1 [file genes-16-00760-s001.zip]

Archive with 1 entries (1 files):
- genes-3669314-supplementary.pdf
